# Supplementary material for: New Synthetic Strategies Toward DFO*: Enhanced Yield and Purity of a Key Chelator for 89Zr Chemistry
Source: Pharmaceuticals (Basel). 2026 May 22;19(6):813. doi: 10.3390/ph19060813 (PMC13304809; doi:10.3390/ph19060813)
Supplement: Supplementary file 1 [file pharmaceuticals-19-00813-s001.zip]

Archive with 1 entries (1 files):
- pharmaceuticals-4323158-supplementary.pdf
